# Supplementary material for: Perceived Feasibility of Endoscopic Ultrasound-Guided Gastroenteric Anastomosis: An Italian Survey
Source: Medicina (Kaunas). 2022 Apr 12;58(4):532. doi: 10.3390/medicina58040532 (PMC9027201; doi:10.3390/medicina58040532)
Supplement: Supplementary file 1 [file medicina-58-00532-s001.zip]

Archive with 1 entries (1 files):
- medicina-1652812-supplementary.pdf
